# Supplementary material for: Value of Oral Health Assessments for Older People with Memory Complaints Visiting a Memory Clinic for a Comprehensive Geriatric Assessment: A Cross-Sectional Study
Source: Int J Environ Res Public Health. 2026 Feb 9;23(2):212. doi: 10.3390/ijerph23020212 (PMC12941030; doi:10.3390/ijerph23020212)
Supplement: Supplementary file 1 [file ijerph-23-00212-s001.zip]

Archive with 1 entries (1 files):
- ijerph-4085492-supplementary.pdf
